# Supplementary material for: Novel Antimicrobial Activities of Albofungin, Albonoursin, and Ribonucleosides Produced by Streptomyces sp. Caat 5-35 Against Phytopathogens and Their Potential as a Biocontrol Agent
Source: Molecules. 2025 Dec 20;31(1):21. doi: 10.3390/molecules31010021 (PMC12786410; doi:10.3390/molecules31010021)
Supplement: Supplementary file 1 [file molecules-31-00021-s001.zip]

Archive with 1 entries (1 files):
- molecules-4024416-Supplementary.pdf
